# Supplementary material for: A Methodology Based on FT-IR Data Combined with Random Forest Model to Generate Spectralprints for the Characterization of High-Quality Vinegars
Source: Foods. 2021 Jun 18;10(6):1411. doi: 10.3390/foods10061411 (PMC8233915; doi:10.3390/foods10061411)
Supplement: Supplementary file 1 [file foods-10-01411-s001.zip]

Archive with 1 entries (1 files):
- foods-1250387-supplementary.pdf
